# Supplementary material for: Estimating the cost of illness of acute Japanese encephalitis and sequelae care in Vietnam and Laos: A cross-sectional study
Source: PLOS Glob Public Health. 2023 Jun 13;3(6):e0001873. doi: 10.1371/journal.pgph.0001873 (PMC10263309; doi:10.1371/journal.pgph.0001873)
Supplement: S1 File — (CSV) [file pgph.0001873.s002.csv]

case_id	hos_cost_source_2021_usd	se_ho_location	se_ho_member	se_in_member	vaccine	gender	los_outcome	severity	group	age_je	se_in_total_usd	expense_monthly_usd	se_ex_healthcare_monthly_usd	total_cost_usd_annual	dmc_cost_usd_annual	dnc_total_usd_annual	fi_susdebt_y_usd_annual	dmc_cost_crutches_usd_y	dmc_cost_clinic_total_usd_y	dmc_cost_doctor_total_usd_y	dmc_cost_pharmacy_total_usd_y	dmc_cost_herbal_total_usd_y	dmc_cost_physical_total_usd_y	dmc_cost_speech_total_usd_y	dmc_cost_acup_total_usd_y	dmc_cost_homeo_total_usd_y	dmc_cost_other_total_usd_y	dmc_home_physical_total_usd_y	phy_therapy_usd_annual	dnc_transport_owncar_total_y	dnc_phone_total_y	dnc_meal_total_y
JE-001	1031.1489	c. Periurban	3	2	b	Female	3	Moderate	Initial	7	371.21362	410.87848		0			371.21362
JE-002		b. Urban	3	3	b	Male	3	Moderate	Long-term	5	618.68939	220.40808	5.1557446	0
JE-003		c. Periurban	4	1	b	Male	4	Mild	Long-term	5	721.80426	1015.338	5.1557446	0
JE-004		c. Periurban	8	4	b	Male	3	Moderate	Long-term	39	3093.4468	1985.3055	10.311489	1361.1166	618.68933	742.42725														371.21362		371.21362
JE-005		c. Periurban	6	2	b	Female	3	Moderate	Initial	3	1546.7234	484.34787	5.1557446	680.55829		680.55829														618.68939		61.868938
JE-006	1053.4771	c. Periurban	7	2	b	Male	3	Moderate	Long-term	1	154.67235	173.92047	2.0622978	0
JE-007	5282.9839	c. Periurban	6	1	b	Male	2	Severe	Long-term	7	257.78723	611.47137		0			1856.0681
JE-008		c. Periurban	7	3	b	Male	4	Mild	Long-term	13	598.06641	680.04272	20.622978	0
JE-009	3210.9978	b. Urban	5	1	f	Male	3	Moderate	Long-term	23	464.01703	606.40155		0
JE-010	820.9646	b. Urban	6	2	b	Male	3	Moderate	Long-term	20	360.90213	637.07819	1.7185816	0
JE-011		b. Urban	8	2	b	Male	3	Moderate	Long-term	3	103.11489	891.4455	10.311489	0
JE-012		b. Urban	7	3	b	Male	3	Moderate	Initial	55	515.57446	2210.2678	1100.7515	20169.273	17632.646	2536.6265		309.34467					5568.2041		9280.3398			1856.0681	7424.2725	2474.7576	61.868938
JE-013		c. Periurban	5	2	b	Female	2	Severe	Long-term	6	309.3447	228.39946	5.1557446	0			309.3447
JE-014		b. Urban	6	2	b	Female	3	Moderate	Long-term	10	515.57446	961.71826	8.5929079	2858.3447	2474.7573	383.5874	247.47575													123.73788	12.373787	247.47575
JE-015		c. Periurban	5	1	b	Male	3	Moderate	Long-term	11	206.22978	327.57883	2.0622978	61.868935	61.868935		123.73788				61.868935
JE-016	1790.9109	c. Periurban	3	1	b	Female	4	Mild	Long-term	7	1072.3949	426.08792	62.900085	0			444.21896
JE-017		c. Periurban	12	2	b	Female	3	Moderate	Long-term	17	185.60681	1041.3745	10.311489	0
JE-018		c. Periurban	11	4	b	Female	3	Moderate	Long-term	8	257.78723	383.32965	20.622978	0
JE-019		c. Periurban	5	2	b	Male	5	Full recovery	Long-term	12	371.21362	211.64333	17.185816	0
JE-020		c. Periurban	2	2	b	Male	4	Mild	Long-term	29	51.557446	291.12772	1.7185816	235.10196	235.10196				148.48544		86.616516
JE-021	1989.4658	c. Periurban	6	2	b	Male	3	Moderate	Long-term	24	206.22978	166.56493		0			123.73788
JE-022	3160.4309	c. Periurban	6	5	b	Male	4	Mild	Long-term	27	4124.5957	934.99432	206.22978	0
JE-023		a. Rural	7	2	b	Female	4	Mild	Long-term	7	103.11489	385.22006	1.7185816	0			309.3447
JE-024		c. Periurban	7	2	b	Female	3	Moderate	Long-term	16	360.90213	403.04175	8.5929079	0
JE-025		b. Urban	5	2	b	Male	3	Moderate	Long-term	36	1031.1489	985.43469	2.5778723	0			4702.0391
JE-026	4617.9258	c. Periurban	5	2	b	Female	2	Severe	Long-term	5	360.90213	818.90417	8.5929079	494.95148	494.95148		2103.5439				309.34467
JE-027		c. Periurban	4	2	b	Male	2	Severe	Long-term	1	412.45956	312.56702	6.8743262	0
JE-028		c. Periurban	4	2	f	Male	5	Full recovery	Long-term	12	824.91913	293.70563	4.296454	0
JE-029		c. Periurban	5	1	b	Male	3	Moderate	Long-term	11	329.96765	192.44676	25.778723	0
JE-030		c. Periurban	5	2	b	Male	4	Mild	Long-term	1	206.22978	594.36285	1.7185816	0
JE-031	2052.4114	a. Rural	5	2	f	Male	3	Moderate	Long-term	12	515.57446	145.82166	4.296454	0
JE-032		a. Rural	4	1	b	Male	3	Moderate	Long-term	16	257.78723	292.70886	.85929078	0
JE-033		c. Periurban	4	2	b	Female	2	Severe	Long-term	2	103.11489	320.49826	4.296454	0
JE-034		c. Periurban	4	2	f	Male	4	Mild	Initial	11	206.22978	1176.4894	309.3447	0			494.95151
JE-035		c. Periurban	3	2	f	Male	3	Moderate	Long-term	26	371.21362	601.46918	1.7185816	0			1237.3788
JE-036		a. Rural	3	2	f	Male	4	Mild	Long-term	37	309.3447	145.39198	2.5778723	0
JE-037	2140.6653	c. Periurban	5	2	f	Male	3	Moderate	Long-term	18	1031.1489	287.94833		0
JE-038	5267.3848	c. Periurban	3	3	f	Female	3	Moderate	Long-term	17	309.3447	101.39631	8.5929079	0
JE-039		a. Rural	6	2	b	Female	5	Full recovery	Long-term	18	515.57446	248.81627	61.868938	0			618.68939
JE-040	1605.4989	a. Rural	6	1	b	Male	4	Mild	Long-term	16	386.68085	142.64226	5.1557446	0
JE-041		a. Rural	4	2	b	Male	4	Mild	Long-term	6	257.78723	255.72495	8.5929079	0
JE-042		a. Rural	8	2	f	Male	5	Full recovery	Long-term	30	257.78723	154.58641	3.4371631	0
JE-043		a. Rural	6	1	f	Male	4	Mild	Long-term	5	206.22978	208.61861	8.5929079	0
JE-044	1026.2057	a. Rural	10	2	f	Male	2	Severe	Long-term	8	309.3447	212.24481	20.622978	0
JE-045	1222.0734	a. Rural	6	2	f	Male	3	Moderate	Initial	6	103.11489	141.52519	4.296454	0
JE-046	2106.9541	b. Urban	5	2	f	Male	5	Full recovery	Long-term	13	618.68939	179.33398		0
JE-047		a. Rural	6	2	b	Female	3	Moderate	Long-term	5	103.11489	187.61757	17.185816	0
JE-048	1592.7568	a. Rural	11	2	b	Male	3	Moderate	Long-term	3	412.45956	644.91492	8.5929079	0
JE-049		a. Rural	6	2	f	Male	2	Severe	Long-term	12	928.03406	351.3468	2.5778723	0
JE-050	1026.2057	a. Rural	4	1	b	Male	4	Mild	Long-term	2	51.557446	80.154648	8.5929079	0
JE-051		a. Rural	7	3	b	Male	4	Mild	Long-term	13	175.29532	278.49612	4.296454	0
JE-052		a. Rural	5	2	b	Male	3	Moderate	Long-term	4	103.11489	148.96666	.85929078	0
JE-053		a. Rural	14	4	b	Male	3	Moderate	Long-term	7	1031.1489	451.55734	4.296454	0
JE-054	497.36646	a. Rural	15	4	b	Female	5	Full recovery	Long-term	19	639.31232	338.69806	8.5929079	0
JE-055		a. Rural	6	2	b	Male	5	Full recovery	Initial	26	360.90213	167.92262	8.5929079	0
JE-056		a. Rural	6	2	b	Male	4	Mild	Initial	5	309.3447	304.82483	4.296454	0
JE-057		a. Rural	12	4	b	Male	4	Mild	Initial	10	257.78723	225.68414	42.964539	0
JE-058		a. Rural	10	2	b	Male	3	Moderate	Initial	4	154.67235	301.43924	8.5929079	0
JE-059	743.2865	a. Rural	8	4	b	Female	3	Moderate	Long-term	7	1443.6085	132.14172	4.296454	0
JE-060		a. Rural	7	2	b	Male	3	Moderate	Long-term	31	773.36169	801.8902	85.929123	0
JE-061	1790.9109	a. Rural	8	2	b	Male	4	Mild	Long-term	14	515.57446	288.80765	4.296454	0
JE-062		a. Rural	8	3	b	Male	3	Moderate	Long-term	22	464.01703	229.31036	8.5929079	0
JE-063	2052.4114	a. Rural	4	2	b	Female	5	Full recovery	Long-term	20	154.67235	257.44351	4.296454	0
JE-064	994.73291	a. Rural	8	4	b	Male	3	Moderate	Long-term	4	309.3447	300.06433	8.5929079	0
JE-065	1053.4771	b. Urban	6	2	b	Male	4	Mild	Long-term	21	412.45956	279.2695	1.7185816	0
