# Supplementary material for: Estimating the cost of illness of acute Japanese encephalitis and sequelae care in Vietnam and Laos: A cross-sectional study
Source: PLOS Glob Public Health. 2023 Jun 13;3(6):e0001873. doi: 10.1371/journal.pgph.0001873 (PMC10263309; doi:10.1371/journal.pgph.0001873)
Supplement: S2 File — (CSV) [file pgph.0001873.s003.csv]

q11_livingarea	q80_1	q80_2c1	q82	q90_debtmonthlyinterest	q103_1	q103_2	q103_3	q103_4	severity	c1_indirect_lostincome	q49_2indirect_p	q49_2indirect_c	q75_2d_costimpact	q75_2d_income	q75_2d_missedschool	q75_2d_stress	group	age_yr	household_size	household_earner	vaccine	sex	c2_indirect_lostincome_total	group_by_time	totalcost	totalcost_usd	percent_oop	q23_total_2	annual_income_usd	diag_usd	proc_usd	equip_usd	traditional_usd	indirect_usd	transport_usd	phone_usd	stay_usd	meal_usd	dnc_other_usd	c1_othercare_usd	acute_borrow_usd	acute_family_assets_usd	acute_family_donations_usd	q99_usd	acute_familyresponse_usd	se_debt_borrow	se_borrow_usd	se_familyresponse_usd	sequelae_total_yearly
Rural									Mild				Extreme	Extreme	High	Extreme	Initial	13	6	2	0 dose	Female	0	First 2 years	11000	474.96133	100	67000	34715.355				397.24039	0	8.6356602	69.085281												345.42642	11000
Rural	60	30	30	100	Extreme	Extreme	Extreme	Extreme	Moderate	300							Acute	12	4	2	0 dose	Female		Acute	86180.641	3721.1338	89.929245	140000	72539.547	180.39462	4.6200786			12.953491	129.53491	32.383728	112.26359	126.94421			1196.0389				1411.9304
Rural									Mild				Extreme	Extreme	Extreme	Extreme	Initial	13	5	2	0 dose	Male	0	First 2 years	0	0		70000	36269.773					0															0
Rural	90	90	80		Extreme	Low	Extreme	High	Mild	0							Acute	14	5	4	0 dose	Male		Acute	29722.154	1283.3522	30.208389	5300	2746.1401	175.35141	54.693954			0	71.657997		25.906982	139.89771				431.78302			431.78302
Rural									Severe				Extreme	No	Extreme	Extreme	Initial	6	9	4	0 dose	Male	0	First 2 years	0	0		11800	6114.0479					0														21.589151	0
Rural									Mild				Extreme	No	Extreme	Extreme	Initial	15	6	2	0 dose	Female	0	First 2 years	0	0		7083	3669.9832					0														10.794576	0
Rural	455	455	455	225	Extreme	Extreme	Extreme	Extreme	Moderate	227500							Acute	7	6	0	1 dose	Male		Acute	329482.38	14226.49	80.804871	0	0	514.4306	881.10504	215.89151	315.2016	9823.0635	116.58142	25.906982		132.12561			28182.479				28182.479
Rural									Mild				High	High	Extreme	Extreme	Initial	9	6	3	2 doses	Female	0	First 2 years	0	0		26500	13730.7					0															0
Rural									Moderate				Extreme	Extreme	High	Extreme	Initial	2	6	2	3 doses	Male	0	First 2 years	0	0		18000	9326.5137					0															0
Rural									Mild				Extreme	Extreme	Extreme	Extreme	Initial	9	2	1	1 dose	Male	0	First 2 years	0	0		2000	1036.2793					0															0
Rural									Moderate				Extreme	Extreme	Extreme	Extreme	Initial	4	5	2	3 doses	Male	0	First 2 years	0	0		10000	5181.3965					0															0
Urban									Mild				High	Low	Moderate	Extreme	Initial	7	5	2	2 doses	Female	0	First 2 years	0	0		24000	12435.352					0														86.356606	0
Rural	600	1000	90		High	High	Low	Extreme	Mild	9000							Acute	1	7	1	3 doses	Male		Acute	118246.92	5105.7017	73.254707	3500	1813.4888	569.21527	436.40311		129.53491	388.60474	358.37991		466.32568	64.767456			863.56604				3022.481
Urban									Moderate				Moderate	Moderate	Low	High	Long-term	5	4	2	2 doses	Male	0	6-8 years	0	0		20000	10362.793					0															0
Rural									Moderate				Moderate	Moderate	Moderate	Moderate	Long-term	2	4	2	1 dose	Female	0	8-10 years	0	0		10000	5181.3965					0															0
Rural									0				High	Low	High	High	Long-term	3	5	2	3 doses	Female	0	8-10 years	0	0		10000	5181.3965					0												30000	8225.4668	8225.4668	0
Rural									0				Extreme	High	Extreme	High	Long-term	11	5	2	Don't know	Male	0	6-8 years	960	41.451172	100	8500	4404.187					0												80000	9119.2578	9205.6143	960
Rural	365	35	35		Extreme	Extreme	Extreme	Extreme	Mild	17500							Acute	14	4	2	3 doses	Male		Acute	59232.672	2557.5662	84.67495	25000	12953.491	183.11919	34.801712			755.6203	410.19388	0	0	34.542641							4058.7605
Rural									Mild				No	No	No	No	Long-term	0	4	2	Under age	Female	0	8-10 years	0	0		10000	5181.3965					0															0
Rural									Severe				Extreme	Extreme	Extreme	Extreme	Long-term	1	4	2	Under age	Male	9900	2-4 years	122800	5302.2954	100	10000	5181.3965			172.71321		5129.5825															122800
Rural									Moderate				Extreme	Extreme	High	Extreme	Long-term	12	4	2	Don't know	Male	0	6-8 years	0	0		18300	9481.9551					0															0
Rural									Mild				Low	Low	Low	Low	Long-term	10	5	2	3 doses	Male	0	8-10 years	0	0		10000	5181.3965					0															0
Rural									Moderate				Extreme	Extreme	Extreme	Extreme	Long-term	13	5	2	Don't know	Male	0	6-8 years	0	0		14000	7253.9551					0														3920.5901	0
Rural									Mild				High	High	High	High	Long-term	1	4	2	0 dose	Male	0	8-10 years	5600	241.79849	100	10000	5181.3965					0	138.17056													431.78302	5600
Rural									Mild				Low	High	Moderate	High	Initial	5	3	1	3 doses	Male	0	First 2 years	200	8.6356602	100	7000	3626.9775					0														647.67456	200
Rural									Mild				High	High	High	High	Long-term	13	2	2	1 dose	Female	0	4-6 years	0	0		5000	2590.6982					0															0
Rural									Moderate				Extreme	Extreme	Extreme	Extreme	Long-term	3	8	3	3 doses	Female	0	8-10 years	0	0		10700	5544.0942					0															0
Rural									Mild				Low	Low	Low	High	Long-term	3	6	2	3 doses	Male	0	2-4 years	0	0		10000	5181.3965					0												20000	863.56604	863.56604	0
Rural									Mild				Moderate	Low	Low	High	Long-term	6	6	2	Don't know	Male	0	6-8 years	0	0		5000	2590.6982					0															0
Rural	0	28	28		Moderate	Moderate	Low	Extreme	Moderate	15400							Acute	6	6	2	3 doses	Male		Acute	47958.336	2070.7595	91.392365	30000	15544.189	227.35103	4.6200786			664.94586	440.4187			95.855835			863.56604				1727.1321
Rural									Moderate				Moderate	Moderate	High	High	Initial	10	6	2	3 doses	Female	0	First 2 years	0	0		13000	6735.8154					0															0
Rural									Moderate				Low	Moderate	High	Extreme	Initial	5	5	2	3 doses	Female	0	First 2 years	0	0		14000	7253.9551					0															0
Khác (ghi rõ)									Severe				Extreme	Extreme	Extreme	Extreme	Initial	8	5	2	Don't know	Male	15000	First 2 years	432979.97	18695.34	85.033958	5000	2590.6982			345.42642		7772.0947	7.7720947											500000	21589.152	21805.043	432979.97
Rural									Moderate				Extreme	Extreme	High	Extreme	Initial	10	4	2	3 doses	Male	0	First 2 years	0	0		12000	6217.6758					0															0
Rural									Moderate				Extreme	Extreme	High	Extreme	Long-term	6	4	1	Don't know	Male	0	2-4 years	0	0		3000	1554.4189					0															0
Rural									Mild				Low	Low	Moderate	High	Long-term	7	7	3	2 doses	Female	0	2-4 years	0	0		13000	6735.8154					0															0
Rural									Mild				Low	Low	Low	Low	Long-term	13	5	2	3 doses	Female	0	2-4 years	0	0		102000	52850.242					0															0
Rural									Moderate				Low	Low	Low	Low	Long-term	1	5	2	2 doses	Female	0	6-8 years	0	0		8000	4145.1172					0															0
Rural									Mild				No	No	Low	No	Long-term	11	4	2	Don't know	Male	0	8-10 years	0	0		10000	5181.3965					0															0
Rural									Mild				Low	Low	Low	No	Long-term	3	4	2	3 doses	Male	0	6-8 years	0	0		200000	103627.93					0															0
Rural									Severe				High	High	High	High	Long-term	3	5	2	Under age	Male	6000	2-4 years	96800	4179.6597	100	8000	4145.1172					3108.8379	34.542641											30000	8290.2344	8419.7695	96800
Rural									0				Low	Low	Low	Low	Long-term	9	7	2	3 doses	Male	0	6-8 years	0	0		15000	7772.0947					0															0
Urban									Moderate				No	No	Low	High	Long-term	3	4	3	3 doses	Male	0	4-6 years	0	0		15000	7772.0947					0															0
Rural									Moderate				Low	No	Low	Low	Long-term	3	6	1	0 dose	Male	0	2-4 years	0	0		60000	31088.379					0															0
Urban									Mild				No	No	Low	Moderate	Long-term	8	4	2	3 doses	Male	0	8-10 years	0	0		20000	10362.793					0															0
Rural									Mild				Moderate	Moderate	Moderate	Moderate	Initial	11	6	1	Don't know	Female	0	First 2 years	0	0		10000	5181.3965					0														43.178303	0
Rural									Mild				Moderate	Moderate	Low	Low	Initial	13	4	2	1 dose	Male	0	First 2 years	0	0		5000	2590.6982					0														23.316284	0
Rural									Moderate				Moderate	Moderate	Low	Moderate	Initial	5	5	1	3 doses	Male	2333.3333	First 2 years	28000	1208.9924	100	6000	3108.8379					1208.9924															28000
Rural									Mild				Moderate	Moderate	Moderate	Low	Initial	5	4	1	0 dose	Male	0	First 2 years	0	0		5000	2590.6982					0															0
Urban	7	7	8		Low	No	Low	High	Mild	0							Acute	4	4	2	1 dose	Male		Acute	21768.637	939.9328	56.414196	20000	10362.793	333.40991	4.6200786			0	47.53931	4.3178301	34.542641	242.23029						863.56604	863.56604
Rural	11	11	11	900	Extreme	Extreme	High	Extreme	Moderate	1100							Acute	4	7	2	3 doses	Female		Acute	29895.533	1290.8384	64.530045	12000	6217.6758	146.96599	38.692078			47.496132	280.65897	8.6356602	21.589151	152.8512			3290.1868				3290.1868
Rural									Moderate				Low	Low	Moderate	High	Initial	4	10	6	2 doses	Male	0	First 2 years	0	0		45000	23316.283					0												15000	647.67456	1079.4575	0
Rural	7	7	7		Extreme	High	High	Extreme	Mild	7000							Acute	11	6	4	0 dose	Female		Acute	41245.336	1780.9036	80.827187	40000	20725.586	306.1644	4.6200786			302.24811	12.953491	8.6356602		139.89771							2158.915
Rural	0	450	450	800	Extreme	Extreme	Extreme	Extreme	Mild	67500							Acute	0	4	1	Under age	Female		Acute	136588.36	5897.6538	58.149902	7000	3626.9775	1147.3943	361.96457			2914.5354	52.677528	8.6356602	86.356606	230.14035			4801.4272				4801.4272
Rural									Moderate				Moderate	Moderate	No	Moderate	Initial	0	3	1	3 doses	Female	0	First 2 years	240	10.362793	100	15000	7772.0947					0															240
Rural	10	10	10		Low	Low	Low	Extreme	Mild	15000							Acute	11	5	2	2 doses	Female		Acute	29503.623	1273.9164	86.076782	40000	20725.586	208.50371	4.6200786			647.67456	93.890312		30.224812	37.565125			431.78302				431.78302
Rural									Moderate				High	High	High	High	Initial	11	8	2	2 doses	Female	350	First 2 years	6199.9995	267.70544	100	20000	10362.793					181.34888	51.813965											140000	6044.9624	6044.9624	6199.9995
Rural									Mild				High	High	High	High	Initial	4	5	3	3 doses	Male	0	First 2 years	0	0		8000	4145.1172					0												10000	509.50397	509.50397	0
Rural									Mild				High	High	Low	High	Initial	5	3	1	3 doses	Female	0	First 2 years	400	17.27132	100	10000	5181.3965					0												60000	2590.6982	2590.6982	400
Urban		2	2		Moderate	Moderate	Moderate	Moderate	Mild	600							Acute	7	4	2	2 doses	Male		Acute	17841.789	770.37817	42.119801	15000	7772.0947	136.14119	4.6200786			25.906982	151.12405		8.6356602	12.953491
Rural									Mild				Moderate	Moderate	Low	Moderate	Initial	5	4	2	2 doses	Female	0	First 2 years	0	0		6000	3108.8379					0															0
Rural									Moderate				Moderate	Moderate	High	High	Initial	1	7	2	2 doses	Male	0	First 2 years	1800	77.720947	100	3000	1554.4189					0												30000	1455.3247	1455.3247	1800
Rural									Severe				Extreme	Moderate	Extreme	Low	Long-term	10	5	1	Don't know	Female	10200	2-4 years	136920	5911.9731	92.112183	5000	2590.6982					5285.0244	3.4542642	1.7271321										300000	82902.344	82902.344	136920
Rural									Moderate				No comment	No	Extreme	Extreme	Long-term	8	3	1	0 dose	Male	0	6-8 years	1000	43.178303	100	7000	3626.9775			43.178303		0															1000
Rural									0				High	High	Moderate	High	Initial	10	3	1	Don't know	Male	0	First 2 years	0	0		5000	2590.6982					0															0
Rural	0	0	0		Moderate	Moderate	Moderate	Moderate	Moderate	0							Acute	10	2	0	Don't know	Female		Acute	27041.025	1167.5856	97.756386	0	0	265.75815	49.357117			0	172.71321	17.27132	110.10468	66.062805							1727.1321
Rural	0	120	120	150	High	High	High	High	Moderate	60000							Acute	6	5	0	1 dose	Female		Acute	435059.22	18785.119	77.833221	0	0	371.48883	751.16431	10880.933		2590.6982	321.67834	21.589151	8.6356602	279.79541		0	118.74033				13072.231
Rural	158	158	158		Low	Moderate	Moderate	Extreme	Mild	52614							Acute	3	6	2	3 doses	Male		Acute	83540.563	3607.1396	72.204971	88000	45596.289	218.23608	271.30222			2271.7832	30.224812	17.27132	36.269775	160.62329							43.178303
Rural									Severe				Extreme	Extreme	Extreme	Extreme	Initial	14	4	1	0 dose	Male	2000	First 2 years	101200	4369.644	72.332016	3000	1554.4189			276.34113		1036.2793	863.56604	17.27132	138.17056	310.88379										4.3178301	101200
Rural									Mild				Extreme	Extreme	Moderate	Extreme	Initial	6	2	1	1 dose	Male	0	First 2 years	0	0		2000	1036.2793					0														4317.8301	0
Rural									Moderate				Moderate	Moderate	Low	Moderate	Initial	0	6	1	2 doses	Male	0	First 2 years	0	0		8000	4145.1172					0															0
Rural									Severe				Moderate	Moderate	Moderate	Moderate	Initial	0	3	1	3 doses	Male	333.33334	First 2 years	6800	293.61246	100	8000	4145.1172					172.71321	86.356606													669.26367	6800
Rural									Moderate				Extreme	Extreme	Extreme	Extreme	Initial	13	5	1	3 doses	Male	0	First 2 years	3000	129.53491	100	3000	1554.4189					0	43.178303													241.79849	3000
Urban									Mild				Moderate	Moderate	Moderate	Moderate	Initial	9	3	2	3 doses	Male	0	First 2 years	0	0		10000	5181.3965					0															0
Rural									Mild				Moderate	Moderate	Moderate	Moderate	Initial	9	6	2	3 doses	Male	0	First 2 years	2080	89.810867	100	25000	12953.491					0	3.4542642														2080
Rural	40	0	45	2333.3333	Extreme	Low	High	Extreme	Severe	0							Acute	6	3	2	0 dose	Male		Acute	32010.006	1382.1377	67.44429	14000	7253.9551	104.00358	18.3076			0	241.79849	185.6667		272.02332			3324.7292		1619.1864		4943.9155
Rural									Moderate				Moderate	Moderate	High	Moderate	Initial	6	3	2	0 dose	Male	133.33333	First 2 years	28039.998	1210.7195	100	14000	7253.9551					69.085281		1.7271321		103.62793								23000	993.10095	993.10095	28039.998
Rural									Mild				Low	Low	Low	High	Long-term	6	4	2	3 doses	Male	0	6-8 years	0	0		10000	5181.3965					0															0
Rural									Moderate				Extreme	Extreme	Extreme	Extreme	Long-term	11	2	2	Don't know	Male	0	6-8 years	0	0		2000	1036.2793					0														198.62019	0
Rural	60	60	60		High	High	High	High	Mild	18000							Acute	9	6	2	Don't know	Male		Acute	36768.133	1587.5856	83.035042	7000	3626.9775	166.03784	4.6200786			777.20947	268.91446	4.3178301	64.767456	151.55585			863.56604				863.56604
Rural									Moderate				Moderate	Moderate	Moderate	Extreme	Initial	12	4	2	3 doses	Male	0	First 2 years	0	0		8000	4145.1172					0															0
Rural	40	40	40		Extreme	Extreme	High	Extreme	Mild	7000							Acute	9	3	1	3 doses	Male		Acute	28872.381	1246.6604	66.563393	7000	3626.9775	155.16124	34.801712			302.24811	293.61246	8.6356602		158.89615			1295.3491		1360.1166		2655.4658
Rural	17	34	17		Extreme	Extreme	Extreme	Extreme	Moderate	4930							Acute	6	8	4	3 doses	Male		Acute	49585.445	2141.0154	47.795818	9800	5077.7686	316.1947	262.55862			212.86903	267.70547	8.6356602		121.76282			2590.6982				2590.6982
Rural	0	20	20		Extreme	Extreme	No	Extreme	Moderate	12000							Acute	13	4	4	0 dose	Male		Acute	20156.098	870.30609	100	9000	4663.2568	58.191399	9.1538			518.13965	59.370167	47.496132									863.56604
Rural									Mild				Moderate	High	No	Extreme	Initial	13	4	4	0 dose	Male	0	First 2 years	0	0		9000	4663.2568					0															0
Rural									Mild				Extreme	Extreme	High	High	Initial	5	6	2	0 dose	Female	0	First 2 years	0	0		3000	1554.4189					0														0	0
Rural									Moderate				Extreme	Extreme	Extreme	Extreme	Long-term	7	7	2	3 doses	Male	0	4-6 years	0	0		9000	4663.2568					0															0
Rural									Moderate				Extreme	Extreme	Extreme	Extreme	Long-term	12	8	4	Don't know	Male	0	2-4 years	0	0		10500	5440.4663					0															0
Rural									Moderate				High	High	Extreme	Extreme	Initial	7	5	1	0 dose	Female	0	First 2 years	0	0		8000	4145.1172					0															0
Rural									Moderate				Extreme	Extreme	No	Extreme	Long-term	1	4	1	1 dose	Male	0	6-8 years	0	0		3000	1554.4189					0															0
Rural	14	0	14	33.333332	High	High	Moderate	Moderate	Mild	1400							Acute	9	5	1	3 doses	Male		Acute	45577.656	1967.9658	80.087502	3000	1554.4189	194.868	34.801712			60.449623	345.42642		105.78684	54.404663			6491.1382				6491.1382
Rural									Severe				High	High	Extreme	Extreme	Long-term	14	5	1	0 dose	Female	0	6-8 years	50000	2158.915	20	8540	4424.9126				431.78302	0														261.22873	50000
Rural									Moderate				Extreme	Extreme	Extreme	Extreme	Long-term	5	3	1	0 dose	Male	0	4-6 years	1780.0001	76.857384	100	3000	1554.4189					0	25.906982											12000	518.13965	29054.68	1780.0001
Rural	10	10	10	400	High	High	Moderate	Moderate	Mild	2000							Acute	5	6	1	3 doses	Male		Acute	30595.162	1321.0472	88.855881	6000	3108.8379	250.8055	4.6200786			86.356606	185.6667	4.3178301	58.29071	32.383728			3765.1479				3765.1479
Rural									Moderate				Extreme	Extreme	High	Extreme	Initial	5	5	2	Don't know	Female	0	First 2 years	0	0		15000	7772.0947					0															0
Rural									Mild				Extreme	Extreme	Extreme	Extreme	Initial	5	6	2	2 doses	Male	0	First 2 years	0	0		10000	5181.3965					0														431.78302	0
Rural									Moderate				Extreme	Extreme	Low	Extreme	Long-term	8	5	2	3 doses	Female	0	2-4 years	0	0		13000	6735.8154					0															0
Rural									Severe				Extreme	Extreme	Extreme	Extreme	Initial	10	6	1	3 doses	Male	0	First 2 years	24000	1036.2793	100	8000	4145.1172					0												200000	9948.2813	9982.8242	24000
Rural									Mild				Moderate	Moderate	Low	Low	Initial	9	4	1	3 doses	Female	0	First 2 years	0	0		8000	4145.1172					0												50000	2187.7007	2204.9719	0
Rural									Mild				Extreme	Extreme	Low	Low	Initial	10	4	2	3 doses	Female	0	First 2 years	0	0		5800	3005.21					0												150000	6606.2803	6613.189	0
Rural									Moderate				Moderate	Moderate	Moderate	Moderate	Initial	6	4	1	Don't know	Male	0	First 2 years	0	0		8000	4145.1172					0												50000	2203.5327	2220.804	0
Rural									Mild				High	High	Moderate	Moderate	Initial	6	6	1	Don't know	Male	0	First 2 years	0	0		7000	3626.9775					0												130000	5688.0215	5722.564	0
Rural									Mild				High	High	Moderate	Moderate	Initial	13	7	1	0 dose	Female	0	First 2 years	0	0		8000	4145.1172					0												80000	3525.6526	3542.9238	0
Rural									Moderate				Extreme	High	High	Low	Long-term	13	4	2	3 doses	Male	0	4-6 years	0	0		9350	4844.6055					0														0	0
Rural									Severe				Extreme	Extreme	Extreme	Extreme	Initial	5	3	3	1 dose	Male	0	First 2 years	0	0		3500	1813.4888					0															0
Rural									Severe				Extreme	Extreme	High	High	Long-term	4	5	1	0 dose	Male	20	2-4 years	480	20.725586	100	6940	3595.8892				0	10.362793												100000	4317.8301	5181.396	480
Urban									Severe				Extreme	Moderate	Extreme	Extreme	Long-term	2	5	2	0 dose	Male	66.666664	6-8 years	22400	967.19397	100	17000	8808.374					34.542641	155.44189														22400
Rural									Moderate				Extreme	No comment	No	Extreme	Long-term	1	6	4	Don't know	Male	0	6-8 years	0	0		9000	4663.2568					0															0
Rural									Severe				Extreme	Extreme	Extreme	Extreme	Long-term	3	4	2	0 dose	Female	0	4-6 years	83000	3583.7991	100	7050	3652.8845		3108.8379	250.43416		0	17.27132														83000
Rural	25	30	30	6750	High	High	Extreme	Extreme	Mild	3000							Acute	8	4	1	0 dose	Male		Acute	74892.727	3233.741	43.717312	5000	2590.6982	301.30252	471.53342			129.53491	41.451172	21.589151					4145.1172		310.88379		5751.3501
Rural									Moderate				High	High	Extreme	Extreme	Initial	8	4	1	0 dose	Male	0	First 2 years	0	0		5000	2590.6982					0															0
Rural									Mild				High	Moderate	No	High	Long-term	2	5	1	3 doses	Female	0	4-6 years	2400	103.62793	100	10000	5181.3965					0															2400
Rural									Moderate				Moderate	Extreme	Extreme	Extreme	Long-term	8	3	2	3 doses	Male	0	6-8 years	0	0		6750	3497.4426					0															0
Rural									Moderate				High	High	Extreme	High	Long-term	1	4	2	0 dose	Male	0	6-8 years	0	0		9000	4663.2568					0															0
Rural									Moderate				High	High	Extreme	High	Long-term	4	5	2	2 doses	Female	1266.6666	8-10 years	21200	915.38	97.169815	6000	3108.8379					656.31018	138.17056	25.906982		17.27132											21200
Rural									Moderate				Extreme	High	Moderate	Moderate	Initial	7	4	2	0 dose	Male	0	First 2 years	0	0		5000	2590.6982					0												50000	2410.7886	2410.7886	0
Urban									Moderate				High	High	Moderate	Moderate	Long-term	9	2	1	2 doses	Male	0	6-8 years	0	0		3000	1554.4189					0												5000	215.89151	215.89151	0
Rural									Moderate				High	Moderate	Low	High	Long-term	8	4	2	0 dose	Male	0	4-6 years	0	0		115000	59586.059					0															0
Rural									Mild				High	Moderate	Low	No	Long-term	14	2	1	Don't know	Male	0	4-6 years	0	0		3000	1554.4189					0														68523.969	0
Rural									Moderate				Extreme	Extreme	Extreme	Extreme	Long-term	7	7	4	0 dose	Female	0	2-4 years	0	0		12800	6632.1875					0														1079.4575	0
Rural									Mild				High	High	Extreme	Extreme	Initial	7	5	3	3 doses	Male	0	First 2 years	0	0		13000	6735.8154					0														0	0
Rural									Severe				Extreme	Extreme	Extreme	Extreme	Initial	8	6	2	2 doses	Male	5333.3335	First 2 years	64000	2763.4114	100	8000	4145.1172					2763.4114														0	64000
Rural									Moderate				High	High	High	Extreme	Long-term	10	4	2	0 dose	Female	0	4-6 years	0	0		5000	2590.6982					0															0
Rural									Severe				Extreme	High	Extreme	Extreme	Initial	12	9	1	0 dose	Male	0	First 2 years	0	0		2000	1036.2793					0														0	0
Rural									Moderate				Extreme	Extreme	Extreme	Extreme	Initial	4	4	1	2 doses	Male	0	First 2 years	0	0		5920	3067.3867					0														220.42523	0
Urban	150	90	240		Extreme	Extreme	Extreme	Extreme	Mild	48000							Acute	13	5	2	Don't know	Male		Acute	187454.25	8093.9565	92.354332	10500	5440.4663	162.35042	174.74692			2072.5586	4870.5127	17.703104		25.906982						431.78302	431.78302
Urban									Moderate				Extreme	Extreme	Extreme	Extreme	Initial	14	5	2	Don't know	Male	1000	First 2 years	33400	1442.1553	100	10500	5440.4663					518.13965	518.13965	8.6356602		310.88379										456.39465	33400
Rural									Moderate				High	High	Moderate	Extreme	Long-term	8	4	1	0 dose	Female	0	2-4 years	2540	109.67289	100	5700	2953.396					0	10.362793	4.3178301													2540
Rural									Mild				Extreme	Extreme	No	Extreme	Long-term	5	4	2	0 dose	Male	0	6-8 years	0	0		19000	9844.6533					0															0
Rural									Severe				Extreme	High	Extreme	Extreme	Long-term	14	4	2	0 dose	Female	0	2-4 years	0	0		4000	2072.5586					0														300.0892	0
Rural									Moderate				Extreme	High	Extreme	Extreme	Long-term	3	5	1	2 doses	Male	0	6-8 years	0	0		3000	1554.4189					0														250.43416	0
Rural									Mild				Moderate	High	Moderate	Extreme	Initial	10	4	1	3 doses	Male	0	First 2 years	0	0		7000	3626.9775					0															0
Rural	30	30	25	3000	High	High	High	Extreme	Moderate	5000							Acute	13	6	2	0 dose	Male		Acute	19223.66	830.04504	84.545464	6000	3108.8379	84.266777	37.003807			215.89151	261.22873	6.0449624		18.134888			7513.0249				7513.0249
Rural									Moderate				High	High	High	Extreme	Initial	13	6	2	0 dose	Male	0	First 2 years	2060	88.947304	100	6000	3108.8379					0	2.5906982											30000	2720.2332	3281.551	2060
Rural									Moderate				Extreme	Extreme	High	Extreme	Long-term	1	4	2	3 doses	Female	0	4-6 years	0	0		5200	2694.3262					0												150000	6476.7456	6595.4858	0
Rural									Severe				High	Extreme	No	Extreme	Long-term	3	7	2	3 doses	Female	0	2-4 years	115200	4974.1406	100	6000	3108.8379					0															115200
Rural									Moderate				Extreme	Extreme	Extreme	Extreme	Long-term	16	3	1	2 doses	Male	0	2-4 years	0	0		9000	4663.2568					0														3917.1357	0
Rural									Mild				Low	Low	High	No	Long-term	5	4	2	3 doses	Female	0	4-6 years	0	0		5300	2746.1401					0															0
Urban									Moderate				Extreme	High	Moderate	High	Long-term	0	4	2	Under age	Male	0	6-8 years	10800	466.32568	100	26000	13471.631					0	17.27132														10800
Rural									Moderate				Extreme	Extreme	Extreme	High	Long-term	9	7	2	3 doses	Male	0	2-4 years	0	0		10000	5181.3965					0												45000	1977.0266	1977.3289	0
Urban									Moderate				Extreme	High	High	High	Long-term	10	5	2	3 doses	Male	0	6-8 years	0	0		3000	1554.4189					0												50000	2158.915	2158.915	0
Rural									Moderate				Extreme	Extreme	High	High	Long-term	6	4	1	0 dose	Male	0	8-10 years	0	0		1500	777.20947					0												55000	2428.0024	2428.2832	0
Rural									Mild				Extreme	Extreme	High	Extreme	Long-term	2	3	1	3 doses	Male	0	6-8 years	6400	276.34113	100	3000	1554.4189					0												15000	647.67456	647.67456	6400
Rural	0	37	37	33.333332	High	High	High	High	Mild	7400							Acute	1	5	1	Don't know	Male		Acute	60362.477	2606.3494	43.659954	5000	2590.6982	279.98538	227.90373			319.51944	116.58142	15.112406	239.63959	143.78375			4340.8589				4340.8589
Rural	19	0	14		High	High	High	High	Mild	2800							Acute	12	4	2	3 doses	Male		Acute	27785.574	1199.7339	60.182076	6000	3108.8379	171.55173	44.922707			120.89925	138.17056	12.953491	90.674438	73.8349							2158.915
Rural									Severe				High	Extreme	Extreme	Extreme	Initial	7	4	2	1 dose	Male	0	First 2 years	1080	46.632568	33.333332	4300	2228.0005					0														4749.9155	1080
Rural	300	300	300		Extreme	Extreme	Extreme	Extreme	Mild	54000							Acute	0	6	2	Under age	Female		Acute	113315.93	4892.7896	61.307354	13000	6735.8154	456.55875	482.95361		0	2331.6284	51.813965	8.6356602	351.90317	121.76282
Rural	12	12	12		High	High	Extreme	Extreme	Moderate	3816							Acute	5	4	2	0 dose	Female		Acute	39115.676	1688.9485	53.013962	15000	7772.0947	151.87105	256.66049			164.7684	241.79849	4.3178301	302.24811	77.720947			2590.6982				2590.6982
Rural	15	30	30		High	High	Extreme	Extreme	Mild	9900							Acute	11	4	2	3 doses	Male		Acute	24936.539	1076.7174	67.468651	20000	10362.793	265.51633	17.146105			427.46521	0		43.178303	93.265137							215.89151
Rural									Moderate				Extreme	Low	High	High	Initial	7	4	1	0 dose	Female	1400	First 2 years	21000	906.74438	100	13000	6735.8154					725.39551	120.89925														21000
Rural									Moderate				Extreme	Extreme	Extreme	Extreme	Long-term	14	8	3	Don't know	Male	0	4-6 years	0	0		12500	6476.7456					0															0
Rural	0	0	36	3000	Extreme	Extreme	Extreme	Extreme	Severe	9000							Acute	8	6	1	0 dose	Male		Acute	32752.43	1414.1943	47.782715	2445	1266.8514	76.965324	32.085796			388.60474	172.71321	2.158915		30.224812		64.767456	3367.9077				3367.9077
Rural									Severe				High	High	High	High	Initial	9	3	1	Don't know	Male	200	First 2 years	10200	440.4187	100	2445	1266.8514				259.06982	103.62793	77.720947											15000	1619.1864	1683.9539	10200
Urban									Moderate				High	High	No	Extreme	Long-term	1	4	1	2 doses	Male	0	2-4 years	0	0		10000	5181.3965					0															0
Rural									Mild				Moderate	Moderate	No	No	Initial	72	2	2	Don't know	Male	0	First 2 years	0	0		3000	1554.4189					0															0
Urban									Mild				High	High	No	Extreme	Long-term	60	5	2	Don't know	Male	0	2-4 years	7999.9995	345.42639	100	8000	4145.1172					0	103.62793														7999.9995
Urban									Mild				High	Extreme	Extreme	Extreme	Long-term	17	6	3	Don't know	Male	0	2-4 years	0	0		10000	5181.3965					0														1727.1321	0
Rural									Mild				Moderate	Extreme	Extreme	Extreme	Long-term	5	5	2	3 doses	Male	0	4-6 years	0	0		6000	3108.8379					0												10000	431.78302	1088.0931	0
Rural									Mild				Moderate	High	Moderate	High	Initial	2	19	10	3 doses	Male	0	First 2 years	0	0		10000	5181.3965					0															0
Rural									Severe				Extreme	High	No	High	Initial	78	5	1	0 dose	Female	0	First 2 years	0	0		7220	3740.9683					0												5000	215.89151	215.89151	0
Rural	20	20	20		Extreme	Extreme	No	Extreme	Moderate	5000							Acute	37	2	1	0 dose	Male		Acute	11192.07	483.25461	69.963943	2000	1036.2793	8.3765907	4.6200786			215.89151	33.247292			51.813965			1511.2406				1511.2406
Rural									Severe				High	Extreme	Extreme	High	Initial	8	4	2	Don't know	Female	0	First 2 years	5800	250.43416	37.931034	4500	2331.6284			0		0	17.27132											2400	103.62793	2171.8687	5800
Rural									Moderate				Extreme	Extreme	No	Extreme	Initial	37	2	1	0 dose	Female	0	First 2 years	0	0		2000	1036.2793					0												20000	863.56604	863.56604	0
Rural	60	20	20		High	No	No	Extreme	Mild	2660							Acute	45	4	2	0 dose	Male		Acute	12448.908	537.52271	70.269463	6500	3367.9077	5.3972878	4.6200786			114.85429	63.256214			144.53937							345.42642
Rural									Moderate				Extreme	Extreme	High	High	Initial	9	3	1	1 dose	Female	0	First 2 years	0	0		10000	5181.3965					0															0
Rural									Mild				High	No	No	High	Initial	45	4	2	Don't know	Female	0	First 2 years	0	0		6500	3367.9077					0															0
Rural	60	0	60		Extreme	Extreme	High	High	Severe	30000							Acute	9	3	1	0 dose	Male		Acute	58295.258	2517.0903	90.744949	10000	5181.3965	26.563293	0			1295.3491	27.202332	4.3178301		664.94586			431.78302	185.6667			617.44971
Rural									Moderate				Extreme	Extreme	Extreme	Moderate	Initial	9	4	2	2 doses	Male	0	First 2 years	0	0		1500	777.20947					0												22000	949.92267	2763.4114	0
Rural									Severe				Extreme	Extreme	Extreme	Extreme	Initial	8	7	2	0 dose	Female	0	First 2 years	0	0		7720	4000.0381					0												35000	1511.2406	1748.7213	0
Rural									Moderate				Moderate	Extreme	Moderate	Extreme	Initial	10	4	2	0 dose	Male	0	First 2 years	0	0		30900	16010.515					0															0
Rural									0				No	No	No comment	Low	Long-term	0	6	3	Under age	Male	0	6-8 years	0	0		21500	11140.002					0															0
Rural									0				Low	Extreme	Extreme	High	Long-term	8	4	2	3 doses	Female	0	8-10 years	0	0		9000	4663.2568					0															0
Rural									Severe				High	Extreme	No	Extreme	Initial	2	5	2	2 doses	Male	120	First 2 years	10160	438.69156	44.881889	8460	4383.4614					62.176758	13.817057											5100	220.20935	220.20935	10160
Rural									Moderate				Moderate	High	Extreme	Extreme	Initial	6	6	3	Don't know	Male	0	First 2 years	0	0		2200	1139.9072					0												38000	1640.7755	1640.7755	0
Rural									Severe				High	High	Extreme	Extreme	Long-term	9	5	2	0 dose	Male	0	2-4 years	2400	103.62793	100	12420	6435.2944					0														414.51172	2400
Urban	3	3	7		Moderate	No	Low	Low	Mild	0							Acute	7	5	2	1 dose	Female		Acute	20110.871	868.35327	67.552795	30000	15544.189	274.15631	47.798382			0	0.043178301										345.42642
Urban									0				Low	No	No	No	Initial	17	4	4	1 dose	Male	0	First 2 years	0	0		10000	5181.3965					0															0
Rural									Severe				High	Extreme	No	Extreme	Long-term	6	2	1	Don't know	Male	0	4-6 years	12600	544.04663	33.333332	1260	652.85596					0												7500	323.83728	348.44891	12600
Rural									Mild				Low	Low	Low	Low	Long-term	2	5	2	Under age	Female	0	8-10 years	0	0		9000	4663.2568					0															0
Rural									Mild				No	Low	No	Extreme	Long-term	1	3	1	1 dose	Female	0	6-8 years	0	0		8000	4145.1172					0												200000	8635.6602	8635.6602	0
Rural									Mild				High	High	Extreme	Extreme	Long-term	13	3	2	0 dose	Male	0	2-4 years	0	0		10000	5181.3965					0												400000	17271.32	17288.592	0
Rural									Severe				Low	High	No	Extreme	Long-term	4	6	2	Don't know	Male	0	2-4 years	16000	690.85284	100	103200	53472.012					0															16000
Rural									Mild				High	Extreme	No	Extreme	Long-term	5	6	3	Don't know	Male	0	4-6 years	0	0		13000	6735.8154					0															0
Rural									Moderate				Extreme	Extreme	Extreme	Extreme	Long-term	7	5	3	Don't know	Female	0	4-6 years	0	0		17700	9171.0713					0															0
Rural	0	20	45	2500	Extreme	Extreme	No	Extreme	Moderate	9000							Acute	14	7	3	Don't know			Acute	77962.891	3366.3054	100	19000	9844.6533	154.19405	511.30453	151.12405	86.356606	388.60474	182.64423			22.452717	30.224812		3022.4812				3022.4812
Rural									Severe				Extreme	Extreme	No	Extreme	Initial	14	7	3	Don't know	Male	0	First 2 years	3600	155.44189	100	19000	9844.6533					0															3600
Rural									Mild				High	High	Low	Extreme	Long-term	5	5	2	0 dose	Male	0	4-6 years	0	0		9000	4663.2568					0															0
Rural									Mild				High	High	Extreme	Extreme	Long-term	7	3	1	Don't know	Female	0	6-8 years	0	0		6070	3145.1077					0														0	0
Rural									Moderate				Extreme	High	Low	Extreme	Long-term	8	8	2	2 doses	Female	0	4-6 years	0	0		4500	2331.6284					0														0	0
Rural									Severe				High	High	Extreme	Extreme	Long-term	26	7	2	3 doses	Female	0	6-8 years	0	0		10540	5461.1919					0															0
Urban									Mild				Moderate	Moderate	No	High	Long-term	6	3	2	Don't know	Male	0	2-4 years	0	0		5000	2590.6982					0															0
Rural									Moderate				Extreme	Extreme	Extreme	Extreme	Initial	7	4	1	3 doses	Female	0	First 2 years	0	0		7000	3626.9775					0														259.06982	0
Rural	141	141	141	200	Extreme	Extreme	Moderate	Moderate	Moderate	14100							Acute	10	5	1	Don't know	Female		Acute	178102.59	7690.168	41.950764	3000	1554.4189	1284.2523	1166.3971	86.356606		608.81409	289.29462		145.72678	194.30237			10898.204				10898.204
Rural									Mild				High	High	Low	Moderate	Long-term	5	4	2	0 dose	Male	0	6-8 years	0	0		10000	5181.3965					0												50000	2158.915	2288.45	0
Rural	100	100	90		Extreme	Extreme	Extreme	Extreme	Moderate	22500							Acute	8	7	2	0 dose			Acute	139742.52	6033.8447	55.229351	7720	4000.0381	84.55175	1843.9878			971.51184	56.131794	28.065897		198.62019				237.48067		431.78302	1964.6128
Rural	60	60	60		Extreme	Extreme	High	Extreme	Mild	36000							Acute	8	5	2	Don't know	Female		Acute	46683.453	2015.7123	97.986343	14000	7253.9551	70.164742	4.6200786			1554.4189	127.37599	4.7496133		201.21089			302.24811	777.20947			1079.4575
Rural									Mild				Extreme	Extreme	High	Extreme	Initial	8	5	2	Don't know	Female	0	First 2 years	0	0		14000	7253.9551					0															0
Rural									Mild				Extreme	Extreme	Extreme	Extreme	Long-term	9	4	2	0 dose	Female	0	6-8 years	0	0		4500	2331.6284					0															0
Urban									Moderate				Extreme	Extreme	Extreme	Extreme	Long-term	13	4	2	Don't know	Male	0	4-6 years	0	0		10205	5287.6152					0															0
Rural	45	45	90		Extreme	Extreme	Extreme	Extreme	Mild	45000							Acute	9	3	2	0 dose	Male		Acute	140868.81	6082.4761	92.081108	5430	2813.4983	652.64008	10.695266			1943.0237	1262.9653	12.953491		1227.3433		259.06982		21589.152	215.89151		21805.043
Rural									Severe				Extreme	Extreme	Extreme	Extreme	Initial	9	3	2	0 dose	Male	0	First 2 years	24000	1036.2793	100	5430	2813.4983				1036.2793	0															24000
Rural									Severe				Extreme	Extreme	Extreme	Extreme	Long-term	4	4	1	1 dose	Female	1000	2-4 years	15600	673.58154	100	10000	5181.3965					518.13965														12867.135	15600
Rural									Severe				Extreme	Extreme	Extreme	Extreme	Initial	13	5	2	Don't know	Male	0	First 2 years	0	0		6200	3212.4658					0														167.53181	0
Rural	60	60	70		Extreme	Extreme	Extreme	Extreme	Moderate	45500							Acute	3	4	2	2 doses	Male		Acute	66589.898	2875.2388	100	6900	3575.1636	135.93825	53.351109			1964.6128	134.71631	6.4767456		280.65897			734.03113				1597.5972
Rural									Moderate				Extreme	Extreme	Extreme	Extreme	Initial	4	4	2	2 doses	Male	0	First 2 years	2000	86.356606	100	6900	3575.1636					0															2000
Rural									Moderate				Extreme	Extreme	High	Extreme	Long-term	8	4	2	Don't know	Male	0	6-8 years	0	0		10000	5181.3965					0															0
Rural									Moderate				High	High	Extreme	Extreme	Long-term	4	6	2	0 dose	Male	0	6-8 years	0	0		8000	4145.1172					0															0
Rural									Moderate				High	High	Extreme	Extreme	Long-term	5	5	2	Don't know	Male	0	2-4 years	0	0		16000	8290.2344					0															0
Rural	30	30	30	800	Extreme	High	High	Extreme	Severe	21000							Acute	11	7	2	0 dose	Female		Acute	29727.344	1283.5763	100	7000	3626.9775	48.489235	0			906.74438	118.30855	5.1813965		129.53491			1554.4189				2202.0935
Rural									Moderate				Extreme	High	High	Extreme	Initial	11	7	2	0 dose	Female	0	First 2 years	0	0		7000	3626.9775					0														466.32565	0
Rural	10	70	65		Moderate	Moderate	High	Extreme	Mild	65000							Acute	9	5	3	Don't know			Acute	100394.88	4334.8804	80.317825	25000	12953.491	287.88702	245.55933			2806.5896	7.1244202	21.589151	38.860474	25.906982			431.78302				1727.1321
Rural									Moderate				Moderate	Moderate	High	Extreme	Initial	9	5	3	Don't know	Male	0	First 2 years	0	0		25000	12953.491					0															0
Rural									Moderate				Extreme	Extreme	Extreme	Extreme	Initial	5	4	1	0 dose	Male	0	First 2 years	0	0		5000	2590.6982					0														345.42642	0
Rural									Mild				High	High	Moderate	Extreme	Long-term	6	5	2	Don't know	Female	0	6-8 years	0	0		3500	1813.4888					0															0
Rural	15	30	60		Extreme	Extreme	Extreme	Extreme	Moderate	18000							Acute	8	5	2	2 doses	Male		Acute	205730.8	8883.1064	55.834114	7000	3626.9775	990.79523	1704.8867			777.20947	513.82178	10.794576		90.674438			21589.152	241.79849			23039.943
Rural	30	30	60		Extreme	Extreme	Extreme	Extreme	Mild	24000							Acute	11	5	2	3 doses			Acute	154313	6662.9736	91.689384	12000	6217.6758	174.81599	34.801712			1036.2793	110.10468	8.6356602	108.80933	239.20779			2158.915				6476.7451
Rural									Mild				Extreme	Extreme	Extreme	Extreme	Initial	11	5	2	3 doses	Male	0	First 2 years	0	0		12000	6217.6758					0												50000	2158.915	2590.698	0
Rural									Mild				No comment	No comment	No comment	No comment	Long-term	7	3	2	3 doses	Female	0	4-6 years	0	0		10000	5181.3965					0															0
Rural	35	35	35		Extreme	Extreme	Extreme	Extreme	Mild	0							Acute	6	4	1	3 doses	Male		Acute	57292.914	2473.8108	33.500515	20000	10362.793	530.21246	416.95129			0	103.62793	4.3178301		136.01166			4317.8301				4317.8301
Rural									Moderate				Extreme	Extreme	Extreme	Extreme	Initial	6	4	1	3 doses	Male	0	First 2 years	0	0		20000	10362.793					0															0
Rural									Mild				Extreme	Extreme	Extreme	Extreme	Long-term	4	7	2	3 doses	Male	0	6-8 years	0	0		25000	12953.491					0															0
Rural									Severe				Extreme	Extreme	Extreme	Extreme	Long-term	0	4	1	Under age	Female	400	6-8 years	18800	811.75208	100	6000	3108.8379		259.06982			207.25586															18800
Rural									Mild				Extreme	Extreme	Extreme	Extreme	Long-term	4	5	2	3 doses	Male	0	2-4 years	0	0		6000	3108.8379					0															0
Rural									Mild				Extreme	Extreme	Extreme	Extreme	Long-term	12	7	2	3 doses	Male	0	4-6 years	0	0		7000	3626.9775					0															0
Rural									Moderate				Extreme	Extreme	Extreme	Extreme	Initial	5	5	2	3 doses	Female	0	First 2 years	0	0		10500	5440.4663					0														181.34888	0
Rural									Moderate				Moderate	Moderate	Moderate	High	Initial	0	4	2	0 dose	Male	0	First 2 years	0	0		15000	7772.0947					0															0
Rural									Moderate				Extreme	Extreme	Extreme	Extreme	Initial	6	3	1	0 dose	Male	0	First 2 years	0	0		2000	1036.2793					0												255000	11010.467	11096.78	0
Rural	15	22	22		High	Moderate	No	Extreme	Moderate	2420							Acute	0	4	1	3 doses	Female		Acute	64209.547	2772.4592	25.045031	4000	2072.5586	465.82047	1123.9135			104.49149	170.55429	4.3178301	53.972878	63.472107			863.56604				863.56604
Rural									Moderate				High	Moderate	No	Extreme	Initial	1	4	1	3 doses	Female	0	First 2 years	0	0		4000	2072.5586					0															0
Rural	16	16	16		Moderate	No	High	High	Mild	0							Acute	6	4	2	Don't know	Female		Acute	70876.82	3060.3408	20.574251	7000	3626.9775	735.59857	707.59741			0	164.07755	12.953491	66.494583	54.404663	8.6356602						1727.1321
Rural	8	8	8		Moderate	Moderate	Moderate	Extreme	Mild	4000							Acute	11	5	2	3 doses	Male		Acute	12255.302	529.16315	87.094887	13000	6735.8154	130.85617	4.6200786			172.71321	47.496132	4.3178301	60.449623	27.202332							863.56604
Rural	15	15	15		Extreme	High	Moderate	Extreme	Moderate	3000							Acute	12	6	2	3 doses	Male		Acute	36829.891	1590.2522	87.218155	8000	4145.1172	465.88525	39.421791			129.53491	224.52718	12.953491	34.974426	42.098846			777.20947				777.20947
Rural	80	80	80		Extreme	Extreme	Extreme	Extreme	Mild	160000							Acute	11	5	2	Don't know	Male		Acute	228844.36	9881.1113	97.027122	47000	24352.563	858.08673	39.421791			6908.5283	194.30237	28.065897	239.63959	152.4194			4317.8301				8635.6602
Rural	0	30	30		Extreme	Extreme	Extreme	Extreme	Mild	30000							Acute	0	3	2	0 dose	Male		Acute	76925.688	3321.5208	80.742096	22000	11399.072	167.42387	42.966728			1295.3491	105.78684	4.3178301	138.17056	178.75818							2158.915
Rural	30	30	30		Extreme	High	Moderate	Extreme	Mild	15000							Acute	14	6	4	Don't know	Female		Acute	37409.84	1615.2935	79.771019	20000	10362.793	192.23413	39.421791			647.67456	44.04187	4.3178301	134.71631	93.265137
Urban	0	30	30		High	High	Low	Extreme	Mild	60000							Acute	0	7	5	Under age	Male		Acute	104020.28	4491.4194	83.77356	40000	20725.586	527.70795	108.80933	107.94576		2590.6982	172.71321	17.27132	241.79849	106.21863							1727.1321
Rural	0	35	35		Extreme	Extreme	No	Extreme	Moderate	17500							Acute	0	6	3	Under age	Male		Acute	46201.391	1994.8977	81.879364	17000	8808.374	208.37418	36.960629	215.89151		755.6203	185.6667	12.953491	99.310097	106.65041
Urban									Severe				Extreme	Extreme	Extreme	Extreme	Initial	5	4	2	1 dose	Male	0	First 2 years	0	0		12000	6217.6758					0												200000	10477.936	11600.571	0
Urban									Mild				Extreme	Extreme	Extreme	Extreme	Long-term	6	4	2	2 doses	Male	0	4-6 years	0	0		15000	7772.0947					0															0
Urban									Mild				Moderate	Moderate	Moderate	Moderate	Long-term	7	4	2	Don't know	Male	0	4-6 years	0	0		12000	6217.6758					0															0
Rural									Moderate				High	Moderate	Moderate	Extreme	Long-term	5	4	2	1 dose	Female	0	6-8 years	0	0		5000	2590.6982					0															0
Rural									Mild				High	Moderate	Moderate	Moderate	Long-term	7	3	1	Don't know	Male	0	8-10 years	0	0		5000	2590.6982					0															0
[truncated: 21 more columns]
